# Supplementary material for: Cyclic Dimers of 4-n-Propyloxybenzoic Acid with Hydrogen Bonds in the Gaseous State
Source: Int J Mol Sci. 2022 Dec 1;23(23):15079. doi: 10.3390/ijms232315079 (PMC9737191; doi:10.3390/ijms232315079)
Supplement: Supplementary file 1 [file ijms-23-15079-s001.zip]

Archive with 1 entries (1 files):
- ijms-2039038-supplementary.pdf
